# Supplementary material for: Emergence of a Reassortant 2.3.4.4b Highly Pathogenic H5N1 Avian Influenza Virus Containing H9N2 PA Gene in Burkina Faso, West Africa, in 2021
Source: Viruses. 2022 Aug 27;14(9):1901. doi: 10.3390/v14091901 (PMC9504354; doi:10.3390/v14091901)
Supplement: Supplementary file 1 [file viruses-14-01901-s001.zip]

Archive with 8 entries (8 files):
- Figure_S1_PB2_tree.pdf
- Figure_S2_PB1_tree.pdf
- Figure_S3_NP_tree.pdf
- Figure_S4_NA_tree.pdf
- Figure_S5_M_tree.pdf
- Figure_S6_NS_tree.pdf
- Figure_S7_MCCtree.pdf
- Table S1.pdf
